# Supplementary material for: Analysing the Impact on Health and Environment from Biogas Production Process and Biomass Combustion: A Scoping Review
Source: Int J Environ Res Public Health. 2023 Mar 29;20(7):5305. doi: 10.3390/ijerph20075305 (PMC10094619; doi:10.3390/ijerph20075305)
Supplement: Supplementary file 1 [file ijerph-20-05305-s001.zip]

Archive with 1 entries (1 files):
- ijerph-2234151-SI.pdf
